# Supplementary material for: MicroRNA profile of circulating CD4+ T cells in aged patients with atherosclerosis obliterans
Source: BMC Cardiovasc Disord. 2022 Apr 15;22:172. doi: 10.1186/s12872-022-02616-7 (PMC9013077; doi:10.1186/s12872-022-02616-7)
Supplement: Supplementary file 1 — Additional file 1. The supplementary figures and tables. [file 12872_2022_2616_MOESM1_ESM.zip]

Archive with 28 entries (25 files):
- Additional file 1/
- Additional file 1/Table 8S.docx
- __MACOSX/
- __MACOSX/Additional file 1/
- __MACOSX/Additional file 1/._Table 8S.docx
- Additional file 1/Table 7S.docx
- __MACOSX/Additional file 1/._Table 7S.docx
- Additional file 1/Table 5S.docx
- __MACOSX/Additional file 1/._Table 5S.docx
- Additional file 1/Figure S2.tif
- __MACOSX/Additional file 1/._Figure S2.tif
- Additional file 1/Table 1S.docx
- __MACOSX/Additional file 1/._Table 1S.docx
- Additional file 1/Figure S3.tif
- __MACOSX/Additional file 1/._Figure S3.tif
- Additional file 1/Figure S1.tif
- __MACOSX/Additional file 1/._Figure S1.tif
- Additional file 1/Table 3S.docx
- __MACOSX/Additional file 1/._Table 3S.docx
- Additional file 1/Table 4S.docx
- __MACOSX/Additional file 1/._Table 4S.docx
- Additional file 1/Table 6S.docx
- __MACOSX/Additional file 1/._Table 6S.docx
- Additional file 1/Table 2S.docx
- __MACOSX/Additional file 1/._Table 2S.docx
- Additional file 1/Legends of supplementary figures in additional files.docx
- __MACOSX/Additional file 1/._Legends of supplementary figures in additional files.docx
- __MACOSX/._Additional file 1
